# Supplementary material for: A graph neural network-based approach for predicting SARS-CoV-2–human protein interactions from multiview data
Source: PLoS One. 2025 Sep 25;20(9):e0332794. doi: 10.1371/journal.pone.0332794 (PMC12463271; doi:10.1371/journal.pone.0332794)
Supplement: S1 Table — (CSV) [file pone.0332794.s001.csv]

	no-CoV host	CoV-Host	CoV	wdist
1	SLC25A6	DES	nsp14	0.05291781
2	SLC25A6	VPS37A	nsp14	0.115503984
3	SCARB1	CYP19A1	nsp7	0.094763691
4	SCARB1	CETP	nsp7	0.116523374
5	COMT	TBC1D10C	nsp7	0.090863679
6	COMT	CYB5R2	nsp7	0.115551508
7	TOR1A	CASQ2	orf8	0.063502127
8	EEF1A2	TRMT12	nsp14	0.074147043
9	EEF1A2	YARS2	nsp14	0.074376824
10	HSPA2	CDC14A	nsp6	0.083048666
11	HSPA2	STEAP3	nsp6	0.084028231
12	IMPDH2	SIGLEC1	nsp14	0.090619711
13	IMPDH2	DNM3	nsp14	0.095445498
14	KPNA3	CEP72	orf9b	0.066280947
15	KPNA4	NCAPH2	orf9b	0.072099191
16	KPNA4	STEAP3	orf9b	0.091592301
17	P4HB	NCLN	orf3a	0.113865458
18	PCSK5	SHANK3	orf3a	0.105505468
19	PCSK5	SUPV3L1	orf3a	0.108925764
20	PKP2	NCAPG	nsp1	0.1101541
21	PKP2	MYPN	nsp1	0.115928397
22	PVR	ANTXR1	orf8	0.05716262
23	PVR	APOH	orf8	0.073031301
24	RAB2A	PDCD6	nsp7	0.072449561
25	RAB2A	MAD2L1	nsp7	0.110891811
26	RAB5C	RAB5B	nsp7	0.067341301
27	RAB5C	RAB6A	nsp7	0.112803058
28	CSDE1	JPH3	orf9b	0.075010788
29	CSDE1	INPP5B	orf9b	0.095405807
30	RAB7A	CLDN1	nsp7	0.08467003
31	RAB7A	RAB22A	nsp7	0.089552548
32	AGPS	PYGB	nsp7	0.09628952
33	AGPS	ESYT2	nsp7	0.099896386
34	BAG5	BNIP2	orf9b	0.065585337
35	BAG5	P2RX4	orf9b	0.06808722
36	SLU7	RCC2	nsp12	0.096241879
37	SLU7	TRAFD1	nsp12	0.0970698
38	MRPS27	SPOPL	nsp8	0.056582831
39	MRPS27	RMND5B	nsp8	0.080397319
40	CEP68	KIF17	nsp13	0.054341151
41	CEP68	COL20A1	nsp13	0.103215643
42	KPNA6	CCDC114	orf9b	0.082707857
43	KPNA6	APPL1	orf9b	0.11078601
44	NGLY1	NOL6	orf8	0.082577508
45	NGLY1	ARHGAP12	orf8	0.085258467
46	VPS11	VPS41	orf3a	0.085070901
47	VPS11	RIMS1	orf3a	0.107842666
48	SMOC1	FICD	orf8	0.098755189
49	SMOC1	ACD	orf8	0.100591969
50	GORASP1	UCP3	nsp13	0.06434714
51	GORASP1	FAM53C	nsp13	0.093222444
52	PTGES2	ACMSD	nsp7	0.072096087
53	PTGES2	MRPS22	nsp7	0.077470238
54	TXNDC5	CADM1	orf3a	0.096859156
55	TXNDC5	TPH1	orf3a	0.106605451
56	SIL1	CKM	orf8	0.084246376
57	SIL1	AP4E1	orf8	0.100846314
58	CEP135	DIAPH3	nsp13	0.044817749
59	CEP135	GMPS	nsp13	0.057820992
60	VDAC1	RSPH9	orf3a	0.102733031
61	CHPF	MIP	orf8	0.057693385
62	CHPF	ETHE1	orf8	0.068954573
63	ARF6	ARF1	nsp15	0.064470404
64	ARF6	CLTA	nsp15	0.097981853
65	SNX18	SNX33	nsp7	0.078297946
66	SNX18	ALDH2	nsp7	0.083426972
67	TUBGCP3	CENPE	M	0.113686683
68	CUBN	CENPE	E	0.101861166
69	CUBN	ABCB1	E	0.109569257
70	PDIA2	GSDMD	orf3a	0.095480241
71	PDIA2	SRPX2	orf3a	0.104293374
72	AP3B1	YLPM1	E	0.084417101
73	AP3B1	WDR1	E	0.102496029
74	OS9	KIR3DL2	orf8	0.104125391
75	AP2A2	STMN2	nsp10	0.07321935
76	AP2A2	FKBP1A	nsp10	0.111737206
77	SRP72	EVI5L	nsp8	0.070300438
78	SRP72	ATP6V1B2	nsp8	0.076949889
79	UGCG	SPOCK1	E	0.095109868
80	UGCG	IP6K2	E	0.101278642
81	ECSIT	B4GALT3	orf9c	0.089359786
82	ECSIT	SNPH	orf9c	0.112736001
83	NEK9	PAPSS1	nsp9	0.067300503
84	NEK9	DHCR24	nsp9	0.078722066
85	NIN	SLC8A3	nsp13	0.068502655
86	NIN	NID2	nsp13	0.07489246
87	NDFIP2	SLAMF6	orf9c	0.105916466
88	NDFIP2	LY6G6F	orf9c	0.10846448
89	FBLN5	PKLR	nsp9	0.091278182
90	FBLN5	AMN	nsp9	0.099076355
91	TUBGCP2	PEX1	M	0.090091469
92	TUBGCP2	TRPV5	M	0.10147057
93	GCC2	EXOC6B	nsp13	0.089716666
94	GCC2	SLC12A3	nsp13	0.091007419
95	ATP1B1	ALDOB	M	0.094965007
96	SRP54	TBCE	nsp8	0.062822894
97	SRP54	NDUFV1	nsp8	0.09437978
98	RAB14	RAB22A	nsp7	0.060977925
99	RAB14	PIH1D3	nsp7	0.100239537
100	TPI1	PEX26	nsp8	0.097534145
101	TPI1	HSD17B12	nsp8	0.099292326
102	COL6A1	CR2	orf8	0.097277821
103	COL6A1	KLKB1	orf8	0.105113669
104	CLIP1	PIP5K1C	nsp8	0.063523985
105	CLIP1	SLC6A2	nsp8	0.071115321
106	SLC25A5	MRPS31	nsp14	0.09498562
107	SLC25A5	VASH1	nsp14	0.098850418
108	RAB8A	TICAM2	nsp7	0.113443428
109	IDE	PCSK7	nsp4	0.097835112
110	IDE	MTR	nsp4	0.109818333
111	TOR1AIP1	SIGLEC1	nsp7	0.073631298
112	TOR1AIP1	MMP25	nsp7	0.076667419
113	G3BP2	AJAP1	N	0.077301876
114	G3BP2	CD209	N	0.08492723
115	ATP2C1	COL20A1	E	0.065167962
116	ATP2C1	KIF17	E	0.072598656
117	MYOF	CATSPERD	E	0.081635485
118	MYOF	ABCB1	E	0.090855654
119	ATP2A1	CDH24	E	0.042524951
120	ATP2A1	CD163	E	0.055707717
121	CLIP3	ANKZF1	nsp8	0.075110486
122	KPNA7	ANKRD13D	orf9b	0.070579107
123	KPNA7	PPM1E	orf9b	0.105069066
124	PGAM4	DNAI1	nsp14	0.094220097
125	PGAM4	SPR	nsp14	0.10334359
126	GNB4	BNIPL	nsp14	0.043940175
127	GNB4	FGFR1OP	nsp14	0.061141099
128	RIMBP2	ZNF804A	nsp7	0.062000439
129	RIMBP2	NRCAM	nsp7	0.090689506
130	BCKDK	UQCRC1	nsp12	0.111664726
131	CNTRL	CEACAM8	nsp13	0.107872292
132	FYCO1	PMM2	nsp13	0.081952986
133	FYCO1	BPIFA1	nsp13	0.105766987
134	ACSL3	MYH2	nsp7	0.10879691
135	ACSL3	RAB11FIP5	nsp7	0.109265696
136	RAB10	TPPP	nsp7	0.105840251
137	RAB10	ZDHHC24	nsp7	0.108823863
138	LMAN2	RUFY2	nsp7	0.094249576
139	LMAN2	GAL3ST2	nsp7	0.099469842
140	MOGS	PIK3R4	nsp7	0.074115683
141	MOGS	HPS6	nsp7	0.074728663
142	HS2ST1	OLR1	nsp7	0.060607427
143	HS2ST1	STYX	nsp7	0.061143189
144	SCCPDH	MAP7	nsp7	0.088510855
145	SCCPDH	IP6K1	nsp7	0.093020745
146	DCAKD	DNAJC4	nsp7	0.06284621
147	DCAKD	OLR1	nsp7	0.085088412
148	ATE1	GBA	nsp8	0.090764802
149	ATE1	HARS2	nsp8	0.105735266
150	SEPSECS	ANKZF1	nsp8	0.103368488
151	TOMM70	AMN	orf9b	0.074529907
152	TOMM70	PGS1	orf9b	0.089963801
153	GNG5	GNG12	nsp7	0.034651381
154	GNG5	GNG10	nsp7	0.04943095
155	HNRNPH2	NOP56	nsp14	0.047645147
156	HNRNPH2	DDX49	nsp14	0.050589208
157	PSME4	ROS1	E	0.067524895
158	PSME4	POLE	E	0.076324238
159	NGDN	SOD2	nsp8	0.081200931
160	NGDN	EFNA3	nsp8	0.112111776
161	FBXL12	ERCC1	orf8	0.084489941
162	TLE3	FGD2	nsp13	0.045455565
163	TLE3	CLPB	nsp13	0.05051607
164	AKAP8	RASGRP4	nsp12	0.066581165
165	AKAP8	RASGRP1	nsp12	0.083169433
166	PSMB8	NGF	E	0.109868706
167	BRD2	AMH	E	0.069620483
168	BRD2	OGG1	E	0.109421927
169	MARK3	PRDM1	orf9b	0.078303269
170	MARK3	ARHGAP18	orf9b	0.096315906
171	PSME2	TP53RK	E	0.102930153
172	ZMYND11	CDKN1C	nsp7	0.114242409
173	ZMYND11	PAK4	nsp7	0.116025516
174	PSMD1	TLR6	M	0.085294877
175	PSMD1	NAA15	M	0.095863672
176	SRRM2	DLG5	E	0.065415334
177	SRRM2	MAST2	E	0.067083459
178	CUL4A	RBM5	M	0.106810893
179	CUL4A	FGD4	M	0.109180944
180	USP13	TEX10	nsp13	0.102646548
181	USP13	NLRP4	nsp13	0.114333297
182	SLC30A9	PLRG1	M	0.115812372
183	RRP9	DSCC1	N	0.065462368
184	RRP9	MAB21L1	N	0.088888275
185	ANKHD1	ARMC9	nsp8	0.108128701
186	ANKHD1	ARHGAP4	nsp8	0.111747002
187	PSMA8	TP53RK	E	0.056948302
188	PSMA8	SIX2	E	0.070114317
189	MOB1B	CARHSP1	nsp8	0.084205896
190	MOB1B	TWIST2	nsp8	0.102988527
191	EGFL7	PRDX3	nsp7	0.045649422
192	EGFL7	PRR16	nsp7	0.059598782
193	SRMS	TMEM102	nsp7	0.106539213
194	CRTC3	VIPR2	nsp12	0.113272689
195	CRTC3	RGMA	nsp12	0.116211463
196	POFUT1	ZIC3	orf8	0.112104468
197	GRN	CPNE2	nsp14	0.048190495
198	KPNA1	PRKAA2	orf9b	0.056046391
199	KPNA1	CCT5	orf9b	0.063170291
200	KPNA5	INPP5J	orf9b	0.111949765
201	RAP1GDS1	FABP1	nsp2	0.095572606
202	EIF4H	EBNA1BP2	nsp9	0.087255903
203	DCTPP1	BAG2	orf9b	0.098324947
204	DCTPP1	MRPL20	orf9b	0.102642588
205	PIGS	RPL22	orf9c	0.087835753
206	CIT	ZDHHC17	nsp13	0.060266102
207	CIT	VIL1	nsp13	0.081749853
208	PABPC4	BTG2	N	0.067062829
209	PABPC4	GAP43	N	0.068805678
210	ADAM9	PRDX2	orf8	0.103117167
211	ADAM9	BIK	orf8	0.10342298
212	NUP98	NPM2	orf6	0.10958059
213	JAKMIP1	SULT1A3	nsp13	0.065978382
214	JAKMIP1	KRT80	nsp13	0.070064761
215	EXOSC3	EIF5A2	nsp8	0.109411511
216	GNB3	BRIX1	nsp14	0.067787154
217	GNB3	MAB21L2	nsp14	0.07039482
218	GLA	BPGM	nsp14	0.102464203
219	GLA	HAGH	nsp14	0.108454922
220	SRP19	DCTN3	nsp8	0.090387344
221	SRP19	DNAJC15	nsp8	0.102071562
222	G3BP1	NSMCE2	N	0.097122382
223	MNDA	SPOP	M	0.044360093
224	MNDA	CKAP4	M	0.08813955
225	FAM162A	BCAS3	nsp7	0.083212262
226	FAM162A	C1D	nsp7	0.086521575
227	RDX	DRD2	nsp13	0.100162371
228	RDX	CCNE2	nsp13	0.107620834
229	NDUFB9	VPS25	orf9c	0.059957442
230	NDUFB9	CSN3	orf9c	0.075147986
231	FAT1	CHD9	E	0.093759222
232	FAT1	PITPNM1	E	0.112973106
233	MTCH1	NCR1	orf6	0.064678879
234	CEP250	FABP3	nsp13	0.051590973
235	CEP250	PLAC8	nsp13	0.101913834
236	CWC27	CAP1	E	0.103182895
237	CWC27	JKAMP	E	0.105967402
238	SLC44A2	ORMDL3	E	0.086976494
239	SLC44A2	AMPD1	E	0.096237718
240	PPIL3	RPL14	nsp12	0.097576595
241	CYB5B	WFDC2	nsp7	0.080027909
242	NDUFAF2	FDFT1	nsp7	0.094096489
243	DNAJC19	BPY2C	nsp7	0.093430112
244	RAB18	SRI	nsp7	0.054265793
245	RAB18	EIF5A	nsp7	0.096362776
246	ACTN4	USP7	orf9b	0.070637019
247	ACTN4	FGFR3	orf9b	0.100476297
248	ACTN3	MAP1A	orf9b	0.07116747
249	ACTN3	TGM2	orf9b	0.09154945
250	BMX	WDR33	nsp7	0.070545613
251	DAXX	PML	nsp6	0.090868697
252	HNRNPF	CSTF2	nsp14	0.055443018
253	HNRNPF	GATA2	nsp14	0.067871544
254	KPNA2	PRPF31	orf9b	0.110853963
255	PDGFRB	NFKB1	E	0.105019093
256	PDGFRB	KIT	E	0.108253041
257	PIK3R2	PDPK1	nsp7	0.070894066
258	PIK3R2	EIF2AK2	nsp7	0.105437351
259	PPP1CC	MOS	nsp14	0.072268943
260	PPP1CC	GJA1	nsp14	0.079994208
261	PSMA4	RRAS	E	0.062180797
262	PSMA4	PSMB2	E	0.10490651
263	PSMA6	PDGFB	E	0.094530564
264	PSMA6	SNAI1	E	0.10148653
265	PSMB3	CD79B	E	0.085299807
266	PSMB3	PSMB2	E	0.087068597
267	PSMB4	NFE2	E	0.082123629
268	PSMB4	TUFT1	E	0.101643192
269	PSMC2	TRIB3	E	0.10968828
270	PSMC3	PTGER3	E	0.078555158
271	PSMC3	MEF2C	E	0.105134016
272	PSMC4	EGR1	E	0.071569739
273	PSMC4	S1PR4	E	0.099640472
274	PSMC5	ID1	E	0.094931204
275	PSMC6	RNF8	E	0.104801094
276	PSME1	CITED1	E	0.086798334
277	PSME1	RHOH	E	0.096989169
278	PTK6	NR0B1	nsp7	0.079041465
279	YES1	PPARG	nsp7	0.069621886
280	YES1	PRKG1	nsp7	0.069697762
281	RNF41	WTAP	nsp15	0.080869984
282	RNF41	NFE2	nsp15	0.107144221
283	WWP1	NTRK3	E	0.092626398
284	WWP1	SP100	E	0.105312787
285	WWP2	NEDD9	E	0.048005588
286	WWP2	GAB1	E	0.108241147
287	OSTF1	PSMB2	nsp7	0.100021651
288	OSTF1	PSMD10	nsp7	0.111259717
289	NUP54	S100A4	nsp9	0.09108724
290	RBM41	EGR1	nsp12	0.09137657
291	RBM41	S1PR4	nsp12	0.104116711
292	EXOSC5	EXOSC6	nsp8	0.101990427
293	EXOSC5	INCA1	nsp8	0.112144557
294	UBASH3B	PRMT5	E	0.058935704
295	UBASH3B	ARHGEF7	E	0.074063707
296	TEC	PIAS3	nsp7	0.054755477
297	TEC	MAP3K4	nsp7	0.093143999
298	FGR	POLD2	nsp7	0.070150497
299	FGR	SGK1	nsp7	0.078082802
300	HCFC1	EFEMP1	M	0.073579801
301	HCFC1	PRAM1	M	0.095296298
302	SLA2	RPL6	nsp7	0.063296819
303	SLA2	ABT1	nsp7	0.092471458
304	HSPA1A	ROCK1	E	0.078437037
305	PSMB9	CITED1	E	0.082919961
306	PSMB9	RHOH	E	0.086145004
307	RALA	ANP32A	nsp7	0.087956785
308	RALA	ITGB3BP	nsp7	0.112400186
309	AATF	DNAJA3	nsp8	0.056951336
310	AATF	PPP5C	nsp8	0.083553204
311	CSK	PRPF31	nsp7	0.099161896
312	ITSN1	MEN1	nsp7	0.064440242
313	ITSN1	FOXO1	nsp7	0.090143129
314	AXL	TRIM9	E	0.06194234
315	AXL	MCM6	E	0.10831215
316	CUL1	PTPN12	M	0.084038291
317	CUL1	UBC	M	0.085960043
318	ITCH	CSF1R	E	0.081015443
319	ITCH	SP100	E	0.100220968
320	NEDD4	GRIN2D	E	0.082667713
321	NEDD4	FLNA	E	0.10829627
322	TXK	EPS8L1	nsp7	0.057754316
323	TXK	DYRK1A	nsp7	0.088385535
324	NEDD4L	CYFIP2	E	0.09945892
325	NEDD4L	FANCA	E	0.101112969
326	TBK1	MINK1	nsp13	0.062771361
327	TBK1	TRAF3IP2	nsp13	0.063206655
328	ITGB1	ITGB5	orf8	0.101392797
329	ITGB1	ITGAV	orf8	0.108193515
330	GNB2	LPAR1	nsp14	0.117722554
331	PSMB7	ADRM1	E	0.090929235
332	PSMB7	WTAP	E	0.102091231
333	PSMA7	UBE2D1	E	0.10531284
334	PSMA7	CIB1	E	0.106192165
335	IRF7	AURKA	nsp7	0.087536041
336	POLA2	POLI	nsp1	0.073382741
337	POLA2	PRMT5	nsp1	0.084223635
338	ATRX	NFATC2	nsp6	0.060386319
339	ATRX	PRPF6	nsp6	0.069499032
340	HNRNPH3	PRKAR1B	nsp14	0.068674019
341	HNRNPH3	RBM17	nsp14	0.078728044
342	MARK2	LINGO1	orf9b	0.049994195
343	MARK2	PLK3	orf9b	0.074547558
344	PSMA5	TNF	E	0.101918834
345	PSMA5	PSMD10	E	0.109590833
346	PSMB6	ING2	E	0.094779279
347	PSMB6	POLL	E	0.111762445
348	SLC25A4	DOK3	nsp14	0.103117718
349	MR1	GAS1	orf3a	0.113713596
350	SCAP	PLLP	orf9c	0.093575992
351	HLA-G	KIR2DL1	orf3a	0.103031461
352	HLA-G	TNMD	orf3a	0.115108216
353	HLA-F	KIR2DL1	orf3a	0.114150124
354	HLA-F	TNMD	orf3a	0.116123001
355	GGCX	ERCC6L2	M	0.083930061
356	INHBE	SFRP2	orf8	0.086237448
357	NPTX1	BTN1A1	orf8	0.102832198
358	VDAC3	NRSN2	orf3a	0.096057955
359	CD63	BLOC1S5	nsp7	0.10237524
360	CD63	CST7	nsp7	0.117132551
361	ZNF318	NFX1	nsp12	0.111617837
362	FOXRED2	UBA7	orf8	0.099424294
363	FOXRED2	CNOT10	orf8	0.105560471
364	CHMP2A	CHMP4B	orf9b	0.116099484
365	PIGO	SCUBE3	orf9c	0.098772602
366	CLGN	F7	orf3a	0.098719808
367	ATP6V1A	C1R	M	0.069929715
368	PMPCB	SLC22A5	M	0.054330844
369	PMPCB	FH	M	0.111656332
370	CYB5R3	HADH	nsp7	0.098301341
371	CYB5R3	PIGC	nsp7	0.10512123
372	PLOD2	CHRNB4	orf8	0.070738809
373	PLOD2	P2RX3	orf8	0.101095097
374	GPAA1	MYL12B	orf9c	0.104782337
375	ETFA	HMGCL	M	0.100316752
376	HSPA6	GALNT5	nsp6	0.11056442
377	REEP5	PRB4	M	0.096234402
378	ANO6	MFN2	M	0.102410477
379	ANO6	IFT140	M	0.103663078
380	PITRM1	AKAP3	M	0.097569531
381	COQ8B	ASNS	M	0.114583484
382	COQ8B	ENTPD3	M	0.115266012
383	AASS	SLC26A6	M	0.1030889
384	GRPEL1	FDX1	nsp10	0.112404469
385	TYSND1	CFHR5	nsp12	0.069755325
386	TYSND1	CFI	nsp12	0.096354165
387	SLC27A2	COG2	nsp2	0.115758905
388	PPT1	TST	orf10	0.06512618
389	PPT1	APOA4	orf10	0.079043185
390	NPC2	SLC1A4	orf8	0.10177824
391	ERO1B	CSGALNACT2	orf8	0.073531949
392	ERLEC1	SIGLEC14	orf8	0.108238559
393	ERLEC1	C2	orf8	0.116230032
394	HS6ST2	CSGALNACT2	orf8	0.114666613
395	SDF2	HPGDS	orf8	0.08473016
396	SDF2	CD300E	orf8	0.094753079
397	ERP44	ST8SIA4	orf8	0.111443444
398	UBXN8	PC	orf9c	0.107110697
399	DPY19L1	DMBT1	orf9c	0.111368255
400	NDUFAF1	HADH	orf9c	0.060282872
401	NDUFAF1	SYT13	orf9c	0.113168374
402	BLK	MAP3K8	nsp7	0.072317688
403	BLK	FOXO3	nsp7	0.085118135
404	FRK	CAMKK2	nsp7	0.061679011
405	FRK	GLI3	nsp7	0.077605312
406	TCF12	HIPK2	nsp12	0.084979442
407	TCF12	TAF5	nsp12	0.112671029
408	MAGED1	STAT5B	orf9b	0.094302603
409	TRAF4	PIAS4	nsp7	0.108976779
410	GRAP	PROX1	nsp7	0.070257701
411	GRAP	HHEX	nsp7	0.070740885
412	TLE1	RASA1	nsp13	0.109575754
413	TLE1	VAV1	nsp13	0.111993172
414	DDX21	AMHR2	N	0.088136345
415	DDX21	IQCE	N	0.107049856
416	POLA1	SIN3B	nsp1	0.113430824
417	TRAF3	RUNX1	nsp7	0.092863948
418	HNRNPH1	CBLC	nsp14	0.084152882
419	HNRNPH1	ZBTB7A	nsp14	0.091299514
420	TRADD	RNF14	nsp7	0.110877812
421	BRD4	TAB3	E	0.07042688
422	BRD4	TAF1C	E	0.088463653
423	DCAF7	TOM1L2	nsp9	0.093085883
424	DCAF7	NDRG2	nsp9	0.100889398
425	GNB1	GNA11	nsp7	0.058054707
426	PCBP2	SKAP1	nsp14	0.097991196
427	PCBP2	RPL5	nsp14	0.107198158
428	PRKAR2B	PPP3CC	nsp13	0.11611651
429	PIK3R3	NF2	nsp7	0.05647957
430	PIK3R3	CCNA1	nsp7	0.077499629
431	SLA	DCUN1D1	nsp7	0.085503516
432	SLA	RAD51D	nsp7	0.09919407
433	AKAP8L	UNC5CL	M	0.090672829
434	AKAP8L	ENC1	M	0.091454497
435	FBN1	RNF123	nsp9	0.112808475
436	UPF1	SREBF2	N	0.111562467
437	ITSN2	ENC1	nsp7	0.079256211
438	ITSN2	RBM15	nsp7	0.08871405
439	CDK5RAP2	PTPRD	nsp13	0.090269678
440	CDK5RAP2	SND1	nsp13	0.102027105
441	NUP214	TPR	nsp9	0.079007677
442	NUP214	DDR1	nsp9	0.09334203
443	CENPF	NUP160	nsp13	0.064551123
444	CENPF	CUL4B	nsp13	0.088001427
445	MARK1	PRPF4B	orf9b	0.068834809
446	MARK1	HYAL2	orf9b	0.075202983
447	PLXNB2	USP9X	E	0.073798822
448	DDX10	DHX36	nsp8	0.117488635
449	ERC1	GLI2	nsp13	0.092635194
450	ERC1	GNG3	nsp13	0.098442419
451	DNMT1	CTNNBIP1	orf8	0.081948285
452	LARP1	USP10	N	0.058384849
453	LARP1	ADCY6	N	0.08245206
454	HECTD1	NUP107	nsp8	0.057747392
455	HECTD1	NPHP4	nsp8	0.058602491
456	MIB1	KRIT1	nsp9	0.054334638
457	MIB1	MIB2	nsp9	0.061122485
458	RAE1	FBXO32	orf6	0.09426065
459	RAE1	FBXL8	orf6	0.098970627
460	MPHOSPH10	THUMPD3	nsp8	0.117241968
461	ANKRD17	RECQL4	nsp8	0.091480079
462	MOV10	NTN1	N	0.105046006
463	ZC3H7A	PTPRN	nsp12	0.097349363
464	ZC3H7A	SHCBP1	nsp12	0.108761851
465	TRMT1	FBXL5	nsp5_C145A	0.113385739
466	NOL10	SCTR	nsp8	0.108759367
467	ACE2	DAGLB	Spike	0.136404789
468	ACE2	XDH	Spike	0.209901859
469	ACE	MYL2	Spike	0.131190623
470	ACE	NDUFAF4	Spike	0.138274859
471	ZDHHC5	CALCRL	Spike	0.127447048
472	ZDHHC5	RGS9	Spike	0.167106955
473	GOLGA7	SERPING1	Spike	0.132629162
474	GOLGA7	SPA17	Spike	0.14757543
